# Supplementary material for: Salmon Calcitonin Exerts an Antidepressant Effect by Activating Amylin Receptors
Source: Front Pharmacol. 2022 Feb 14;13:826055. doi: 10.3389/fphar.2022.826055 (PMC8883047; doi:10.3389/fphar.2022.826055)
Supplement: Supplementary file 1 [file DataSheet1.zip]

Archive with 17 entries (15 files):
- Supplementary Material-The latest/
- Supplementary Material-The latest/Laboratory Animal Ethics Review Resolution of SUSTech.PDF
- Supplementary Material-The latest/Supplementary Material-FIGURE S1-S4.docx
- Supplementary Material-The latest/Supplementary Material-FIGURE S1-S4.pdf
- Supplementary Material-The latest/The original data/
- Supplementary Material-The latest/The original data/FIGURE 1.xls
- Supplementary Material-The latest/The original data/FIGURE 2.xls
- Supplementary Material-The latest/The original data/FIGURE 3.xls
- Supplementary Material-The latest/The original data/FIGURE 4.xls
- Supplementary Material-The latest/The original data/FIGURE 5.xls
- Supplementary Material-The latest/The original data/FIGURE 6.doc
- Supplementary Material-The latest/The original data/FIGURE 6.xls
- Supplementary Material-The latest/The original data/FIGURE 7.xls
- Supplementary Material-The latest/The original data/FIGURE S1.xls
- Supplementary Material-The latest/The original data/FIGURE S2.xls
- Supplementary Material-The latest/The original data/FIGURE S3.xlsx
- Supplementary Material-The latest/The original data/FIGURE S4.xls
