# Supplementary material for: Salmon Calcitonin Exerts an Antidepressant Effect by Activating Amylin Receptors
Source: Front Pharmacol. 2022 Feb 14;13:826055. doi: 10.3389/fphar.2022.826055 (PMC8883047; doi:10.3389/fphar.2022.826055)
Supplement: Supplementary file 1 [file DataSheet1.zip › Supplementary Material-The latest/The original data/FIGURE 1.xls]

## Sheet: Sheet1
FIGIRE 1B	Gain of body weight(△g)
		WT										CRS
	0-d	0	0	0	0	0	0	0	0	0	0	0	0	0	0	0	0	0	0	0	0
	7-d	2.96	3.66	2.46	0.96	0.06	0.46	1.96	-0.04	2.66	3.66	-0.07	0.83	0.43	0.63	0.13	0.43	0.73	0.03	-0.47	-0.57
	14-d	3.76	4.16	3.16	1.16	0.76	3.36	2.86	1.06	0.56	4.86	0.93	1.33	-0.07	-0.27	-0.27	0.13	1.33	0.83	0.33	0.53
FIGIRE 1C	TST-Immobility time (s)	WT	CRS
		213.666	288.533
		229.566	275.133
		223.5	249.466
		215.7	287.1
		281.233	295.633
		248.2	283.6
		209.766	196.6
		219.133	314.6
		257.933	199.366
		245.466	286.633
FIGIRE 1D	FST-Immobility time (s)	WT	CRS
		72.1666	87.0999
		98.3332	179.066
		134.733	157
		62.1333	205.666
		151.2	177.966
		160.267	168.3
		1.2	91.3666
		128.467	142.8
		94.9666	188.066
			94.4666
