# Supplementary material for: Salmon Calcitonin Exerts an Antidepressant Effect by Activating Amylin Receptors
Source: Front Pharmacol. 2022 Feb 14;13:826055. doi: 10.3389/fphar.2022.826055 (PMC8883047; doi:10.3389/fphar.2022.826055)
Supplement: Supplementary file 1 [file DataSheet1.zip › Supplementary Material-The latest/The original data/FIGURE 2.xls]

## Sheet: Sheet1
FIGURE 2C	OFT-Distance traveled (cm)				FIGURE 2D	OFT-Time in the center (s)
	WT	CRS				WT	CRS
	4042.85	4105.57				27	91.6666
	2377.94	3724.24				32.4	61.4666
	3661	4405.05				51.7	35.6
	3778.96	4357.9				42.5666	58.4999
	4208.83	3925.07				95.9999	38
	3663.86	4578.96				49.6666	76.4666
	4826.59	4020.36				63.9999	51.4333
	4709.96	3737.96				85.7666	31.9
	4865.91	4012.72				31.2666	89.0332
	4671.17	4309.5				28.4333	32.6666
FIGURE 2G	Time in close arms (s)				FIGURE 2H	Time in open arms (s)
	WT	CRS				WT	CRS
	269.8	233.7				2.73333	20.7
	236.099	243.799				2.73333	16.8
	252.2	238.067				4.63333	11.7333
	248.333	250.033				4	7.96666
	214.033	261.867				25.0333	11.1333
	224.7	229.533				16.9667	20.3666
	269.567	230.466				3.3	5.63333
	236.9	222.1				1.96666	4.13333
	258.933	238.033				10.5333	17.9667
	242.767	265.566				12.6333	3.26666
