# Supplementary material for: Salmon Calcitonin Exerts an Antidepressant Effect by Activating Amylin Receptors
Source: Front Pharmacol. 2022 Feb 14;13:826055. doi: 10.3389/fphar.2022.826055 (PMC8883047; doi:10.3389/fphar.2022.826055)
Supplement: Supplementary file 1 [file DataSheet1.zip › Supplementary Material-The latest/The original data/FIGURE 3.xls]

## Sheet: Sheet1
FIGURE 3A	Serum-mCT (pg/ml)			FIGURE 3B	Cortex-mCT (pg/mg total protein)
	WT	CRS			WT	CRS
	22.8476	15.0739			1.2594	0.669712
	19.3538	14.5498			0.807208	0.880614
	19.7032	13.589			1.12985	0.524283
	19.0917	14.6371			0.88822	0.6007
	19.3538	15.6853			0.705763	0.78817
	21.5374	16.2094				0.716056
	22.5855	13.6763
	19.5285	14.6371
	17.0828	20.7513
	15.5106	22.4108
	18.8297
	17.0828
	15.3359
	21.3627
