# Supplementary material for: Salmon Calcitonin Exerts an Antidepressant Effect by Activating Amylin Receptors
Source: Front Pharmacol. 2022 Feb 14;13:826055. doi: 10.3389/fphar.2022.826055 (PMC8883047; doi:10.3389/fphar.2022.826055)
Supplement: Supplementary file 1 [file DataSheet1.zip › Supplementary Material-The latest/The original data/FIGURE 4.xls]

## Sheet: Sheet1
FIGURE 4C	OFT-Distance traveled (cm)				FIGURE 4D	OFT-Time in the center (s)
	WT+Saline	WT+sCT				WT+Saline	WT+sCT
	3320.34	3741.33				46.7	40.4
	3180.23	3464.61				75.9666	41.9333
	2830.82	3027.79				31.5	68.0999
	2817.78	2799.09				17.2333	28
	3384.49	2958.57				81.4333	39.6
	4042.85	4101.8				27	51.4999
	2377.94	3125.87				32.4	59.0666
	3661					51.7
	3778.96					42.5666
	4208.83					95.9999
	3663.86					49.6666
	4826.59					63.9999
	4709.96					85.7666
	4865.91					31.2666
FIGURE 4G	Time in close arms (s)				FIGURE 4H	Time in open arms (s)
	WT+Saline	WT+sCT				WT+Saline	WT+sCT
	233.867	199.633				31.8	23.7334
	193	194.966				13.4666	42.4333
	235.233	225.8				7.26666	10.8333
	204.7	235.733				8.43333	7.09999
	260	182.566				9.66666	4.93333
	227.833	227.467				29.0999	18.9
	248.967	241.166				11.2667	4.99999
	216.867					14.8
	205.067					30.9999
	212.167					17.3334
	188.2					60.3333
	195.4					40.8999
	224.7					16.9667
	211.166					26.2999
