# Supplementary material for: Salmon Calcitonin Exerts an Antidepressant Effect by Activating Amylin Receptors
Source: Front Pharmacol. 2022 Feb 14;13:826055. doi: 10.3389/fphar.2022.826055 (PMC8883047; doi:10.3389/fphar.2022.826055)
Supplement: Supplementary file 1 [file DataSheet1.zip › Supplementary Material-The latest/The original data/FIGURE 5.xls]

## Sheet: Sheet1
FIGURE 5B	TST-Immobility time (s)					FIGURE 5C	FST-Immobility time (s)
	WT+Saline	CRS+Saline	CRS+sCT				WT+Saline	CRS+Saline	CRS+sCT
	244.64	239.52	161.64				169.4	186.64	106.4
	225.16	255.12	116.24				74.92	195.32	117.6
	195.28	268.04	244.84				58.6	153.88	70.92
	190.44	264.68	159.64				157	208.56	147.28
	244.72	276.12	195.04				154.72	161.88	158
	229.16	288.533	164.2				179.48	224.72	164.28
	229.566	275.133	145.16				87.8666	59.6999	108.433
	223.5	249.466	121.933				7.76666	138.467	46
	215.7	287.1	177.466				99.9999	123.567	68.9666
	281.233	295.633	205.8				13.8333	167.066	5.89999
	248.2	283.6	154.9				75.8333	111.7	23.0333
	209.766	314.6	158.5				86.1999	125.933	6.06666
	219.133	199.366					99.3666	76.1999	14.5667
	257.933	286.633					115.133	101.3
	245.466						96.7999	139.867
							22.7666	73.3999
