# Supplementary material for: Salmon Calcitonin Exerts an Antidepressant Effect by Activating Amylin Receptors
Source: Front Pharmacol. 2022 Feb 14;13:826055. doi: 10.3389/fphar.2022.826055 (PMC8883047; doi:10.3389/fphar.2022.826055)
Supplement: Supplementary file 1 [file DataSheet1.zip › Supplementary Material-The latest/The original data/FIGURE 6.xls]

## Sheet: Sheet1
FIGURE 6B	PFC			FIGURE 6D	Cerebral cortex			FIGURE 6F	Hippocampus
	CTR/GAPDH(of WT)				CTR/GAPDH(of WT)				CTR/GAPDH(of WT)
	WT	CRS			WT	CRS			WT	CRS
	0.88181	0.936597			0.905903	0.866526			1.06269	0.988786
	0.903582	0.968192			1.02222	1.2052			0.738236	1.12584
	0.982201	1.23507			0.845049	1.00729			1.37344	0.873919
	0.94684	1.05401			0.792194	0.83415			1.0644	0.748383
	1.28557	1.20811			1.43464	0.63963			0.761244	0.293396
