# Supplementary material for: Salmon Calcitonin Exerts an Antidepressant Effect by Activating Amylin Receptors
Source: Front Pharmacol. 2022 Feb 14;13:826055. doi: 10.3389/fphar.2022.826055 (PMC8883047; doi:10.3389/fphar.2022.826055)
Supplement: Supplementary file 1 [file DataSheet1.zip › Supplementary Material-The latest/The original data/FIGURE 7.xls]

## Sheet: Sheet1
FIGURE 7B	TST-Immobility time (s)			FIGURE 7C	FST-Immobility time (s)
	CRS+sCT	CRS+AC187+sCT			CRS+sCT	CRS+AC187+sCT
	161.64	233.633			106.4	169.266
	116.24	197.333			117.6	147
	244.84	239.1			70.92	184.933
	159.64	231.333			147.28	164.233
	195.04	243.333			158	256.266
	164.2	140.52			164.28	260.366
	145.16	181.04			108.433	169.36
	121.933	172.32			46	98
	177.466	226.72			68.9666	196.12
	205.8	185.96			5.89999	107.6
	154.9	220.8			23.0333	103.4
	158.5	167.32			6.06666	246.52
		160.48			14.5667	94.68
						105.68
