# Supplementary material for: Salmon Calcitonin Exerts an Antidepressant Effect by Activating Amylin Receptors
Source: Front Pharmacol. 2022 Feb 14;13:826055. doi: 10.3389/fphar.2022.826055 (PMC8883047; doi:10.3389/fphar.2022.826055)
Supplement: Supplementary file 1 [file DataSheet1.zip › Supplementary Material-The latest/The original data/FIGURE S1.xls]

## Sheet: Sheet1
FIGURE S1B	Three-chamber Social Test			Sniffing time (s)
			Mouse										Empty
		WT	86.1666	105.367	80.3333	96.4999	93.8666	60.8999	65.4666	81.5666	51.7	86.5666	18.4333	24	24.6333	18.1333	21.9	9.09999	40.3333	23.4666	34.9666	39.4
		CRS	53.7666	123.267	78.3666	107.333	111.4	79.5999	120	82.2666	116.2	104.467	55.3999	16.4	71.2666	25.7666	37.1	20.8	12.1333	14.1	22.5333	48.7666
FIGURE S1D	NOR Test	Sniffing time (s)
			Object1										Object2
		WT	66.7999	71.1666	108.5	31.6666	101.8	39.0666	43.1333	49.5666	69.1999	71.9333	61.7999	60.3333	62.5666	44.2	50.1333	50.5333	79.7999	46.8666	94.8332	74.9999
		CRS	81.3332	50.5999	71.0666	70.8999	76.5666	66.8333	62.7333	78.4999	63.0999	87.4332	84.9999	45.9999	72.0999	95.3666	84.1666	57.5999	75.8333	79.8999	52.6999	71.2333
FIGURE S1E	NOR Test	Sniffing time (s)
			Familiar										Novel
		WT	43.7	50.1999	84.7332	32	37	38.9666	44.1333	46.2	41.3666	48.2333	73.8999	57.6666	84.2333	81.9333	74.4666	64.0999	80.7999	85.1999	92.1999	83.3333
		CRS	44.2333	34.3	53.6999	50.8999	41.1666	30.5666	55.0666	80.3666	35.8666	61.2666	126.3	58.4333	78.4666	78.9999	103.3	80.5666	73.8999	67.2666	87.7666	62.1999
