# Supplementary material for: Salmon Calcitonin Exerts an Antidepressant Effect by Activating Amylin Receptors
Source: Front Pharmacol. 2022 Feb 14;13:826055. doi: 10.3389/fphar.2022.826055 (PMC8883047; doi:10.3389/fphar.2022.826055)
Supplement: Supplementary file 1 [file DataSheet1.zip › Supplementary Material-The latest/The original data/FIGURE S2.xls]

## Sheet: Sheet1
FIGURE S2B	Distance traveled (cm)			FIGURE S2C	Time in the center (s)
	CRS+Saline	CRS+sCT			CRS+Saline	CRS+sCT
	3969.03	2225.29			52.4999	51.0666
	3678.93	3751.18			61.1999	52.6999
	4339.88	4011.64			37.6	47.7666
	2974.13	2225.29			55.0999	41
	2337.61	3751.18			50.9333	39.0333
	3211.56	4011.64			42.6666	32.0333
FIGURE S2E	Time in close arms (s)			FIGURE S2F	Time in open arms (s)
	CRS+Saline	CRS+sCT			CRS+Saline	CRS+sCT
	250.033	235			7.96666	4.13333
	229.533	273.9			20.3666	1.66666
	230.466	264.333			5.63333	5.06666
	222.1	237.033			4.13333	21.4
	238.033	262.067			17.9667	5.36666
	265.566	247.367			3.26666	9.19999
