# Supplementary material for: Salmon Calcitonin Exerts an Antidepressant Effect by Activating Amylin Receptors
Source: Front Pharmacol. 2022 Feb 14;13:826055. doi: 10.3389/fphar.2022.826055 (PMC8883047; doi:10.3389/fphar.2022.826055)
Supplement: Supplementary file 1 [file DataSheet1.zip › Supplementary Material-The latest/The original data/FIGURE S3.xlsx]

## Sheet: Sheet1
FIGURE S3B	Distance traveled (cm)			FIGURE S3C	Time in the center (s)
	CRS+saline	CRS+AC187			CRS+saline	CRS+AC187
	3655.82	3444.42			24.156	23.1187
	3586.05	4313.82			69.0596	88.918
	3920.71	4998.98			70.3934	56.4629
	4061.53	2765.4			34.3816	47.2006
	4151.32	3821.56			24.8229	49.5718
	3551.36	3197.61			34.6039	20.3029
	3098.41	3852.98			24.5265	38.8275
	3363.68	4182.92			42.9029	50.0905
	4227.37	3333.55			44.3849	32.0105
	4939.02	5012.52			72.4681	138.193
FIGURE S3E	Time in closed arms (s)			FIGURE S3F	Time in open arms (s)
	CRS+saline	CRS+AC187			CRS+saline	CRS+AC187
	253.68	235.32			5.48	6.96
	264.04	255.68			7.4	14.2
	247.36	237.12			20.48	1.52
	243.88	234.72			20.4	7.44
	241.36	222.88			10.76	23.84
	270.68	255.76			2.32	5.88
	218.12	218.72			7.76	25.56
	242.68	196.28			15.56	54.68
	229	244.16			7.24	8.56
	262.56	272.44			7.64	4.4
FIGURE S3G	CRS+Saline	CRS+AC187		FIGURE S3H	CRS+Saline	CRS+AC187
	258.62	294.14			223.44	104.36
	291.12	341.12			99.56	116.32
	217.24	235.28			148.6	127.88
	227.52	125.66			114.68	177.04
	210.3	230.02			103.48	86
	211.86	206.36			174.64	109.76
	192.26	294			96.64	55
	194.04	302.76			145.56	152.28
	353.16	241.76			126.72	155.44
	297.32	163.2			198.08	51.28
