# Supplementary material for: Salmon Calcitonin Exerts an Antidepressant Effect by Activating Amylin Receptors
Source: Front Pharmacol. 2022 Feb 14;13:826055. doi: 10.3389/fphar.2022.826055 (PMC8883047; doi:10.3389/fphar.2022.826055)
Supplement: Supplementary file 1 [file DataSheet1.zip › Supplementary Material-The latest/The original data/FIGURE S4.xls]

## Sheet: Sheet1
	Distance traveled (cm)				Time in the center (s)
FIGURE S4B	WT+Saline	WT+AC187		FIGURE S4C	WT+Saline	WT+AC187
	3320.34	3782.05			46.7	63.9999
	3180.23	4109.47			75.9666	44.0666
	2830.82	3400.47			31.5	111.3
	2817.78	2675.52			17.2333	46.3
	3384.49	4145.65			81.4333	45.4
	4042.85	2600.5			27	128.767
	2377.94	2933.7			32.4	31.7666
	3661	3662.72			51.7	46.5333
	3778.96	4295.24			42.5666	65.5999
	4208.83				95.9999
	3663.86				49.6666
	4826.59				63.9999
	4709.96				85.7666
	4865.91				31.2666
	Time in closed arms (s)				Time in open arms (s)
FIGURE S4E	WT+Saline	WT+AC187		FIGURE S4F	WT+Saline	WT+AC187
	233.867	226.733			31.8	17.6667
	193	171.6			13.4666	26.5333
	235.233	199.233			7.26666	32.4333
	204.7	247.933			8.43333	18.1667
	260	215.366			9.66666	9.89999
	227.833	243.299			29.0999	19.5666
	248.967	264.4			11.2667	3.5
	216.867	188.5			14.8	30.5333
	205.067	191.7			30.9999	56.6666
	212.167				17.3334
	188.2				60.3333
	195.4				40.8999
	224.7				16.9667
	211.166				26.2999
	Immobility time (s)
FIGURE S4H	WT+Saline	WT+AC187
	45.3	48.26
	138.867	135.53
	33.7666	43.83
	84.8999	43.13
	118.3	49.76
	32.9	90.89
	61.7999	75.09
	102.567	26.3
	37.2666	189.66
	111.1
	102.867
	111.1
	99.9332
	42.1666
