# Supplementary material for: Salmon Calcitonin Exerts an Antidepressant Effect by Activating Amylin Receptors
Source: Front Pharmacol. 2022 Feb 14;13:826055. doi: 10.3389/fphar.2022.826055 (PMC8883047; doi:10.3389/fphar.2022.826055)
Supplement: Supplementary file 2 [file DataSheet2.ZIP]

Archive with 6 entries (5 files):
- Supplementary Material-FIGURE S1-S4.docx
- Supplementary Material-FIGURE S1-S4.pdf
- The original data/
- The original data/FIGURE S2.xls
- The original data/FIGURE S3.xlsx
- The original data/FIGURE S4.xls
